# Supplementary material for: A robust method for RNA extraction and purification from a single adult mouse tendon
Source: PeerJ. 2018 Apr 24;6:e4664. doi: 10.7717/peerj.4664 (PMC5922231; doi:10.7717/peerj.4664)
Supplement: Supplemental Information 4 [file peerj-06-4664-s004.txt]

sample	bioRep	poolingLevel	time	RIN	Qubit_conc	vol	total_yield_ng
1AT_1	1	1	360	6	26.2	15	393
1AT_2	2	1	360	6.6	66.2	15	214.5
1AT_3	3	1	360	6.7	74	15	247.5
2AT_1	1	2	360	5.9	44	15	660
2AT_2	2	2	360	6.7	52.4	15	786
2AT_3	3	2	360	6.8	71	15	702
4AT_1	1	4	360	6.8	274.4	15	4116
4AT_2	2	4	360	7	244	15	3660
4AT_3	3	4	360	6	320	15	4800
6AT_1	1	6	360	6.9	316	15	4740
6AT_2	2	6	360	6.4	230.4	15	3456
6AT_3	3	6	360	6.6	226	15	3390
8AT_1	1	8	360	6.7	368.8	15	5532
8AT_2	2	8	360	6.9	435	15	6525
8AT_3	3	8	360	7.5	386	15	5790
