# Supplementary material for: A robust method for RNA extraction and purification from a single adult mouse tendon
Source: PeerJ. 2018 Apr 24;6:e4664. doi: 10.7717/peerj.4664 (PMC5922231; doi:10.7717/peerj.4664)
Supplement: Supplemental Information 5 [file peerj-06-4664-s005.txt]

GeneName	GeneType	Group	SampleGroup	BioRep	TechRep	SampleName	Cp	SampleType	PlateNum
Sox9	Target	inj	A	A_inj	1	30_IA	33.02907562	Target	1
Sox9	Target	inj	A	A_inj	2	30_IA	33.89445114	Target	1
Sox9	Target	inj	A	A_inj	3	30_IA	33.03157043	Target	1
ColI	Target	inj	A	A_inj	1	30_IA	22.31783104	Target	1
ColI	Target	inj	A	A_inj	2	30_IA	22.63545609	Target	1
ColI	Target	inj	A	A_inj	3	30_IA	22.28011131	Target	1
Gapdh	Control	inj	A	A_inj	1	30_IA	22.75055313	Target	1
Gapdh	Control	inj	A	A_inj	2	30_IA	22.80224609	Target	1
Gapdh	Control	inj	A	A_inj	3	30_IA	22.61443329	Target	1
Sox9	Target	un	A	A_un	1	30_UA	32.40146255	Control	1
Sox9	Target	un	A	A_un	2	30_UA	32.48327255	Control	1
Sox9	Target	un	A	A_un	3	30_UA	32.85684967	Control	1
ColI	Target	un	A	A_un	1	30_UA	22.80295944	Control	1
ColI	Target	un	A	A_un	2	30_UA	22.92993164	Control	1
ColI	Target	un	A	A_un	3	30_UA	22.30958939	Control	1
Gapdh	Control	un	A	A_un	1	30_UA	20.93489265	Control	1
Gapdh	Control	un	A	A_un	2	30_UA	21.00033379	Control	1
Gapdh	Control	un	A	A_un	3	30_UA	20.98114204	Control	1
Sox9	Target	inj	B	B_inj	1	30_IB	32.76931	Target	1
Sox9	Target	inj	B	B_inj	2	30_IB	33.81786346	Target	1
Sox9	Target	inj	B	B_inj	3	30_IB	32.85397339	Target	1
ColI	Target	inj	B	B_inj	1	30_IB	20.60165215	Target	1
ColI	Target	inj	B	B_inj	2	30_IB	20.55739212	Target	1
ColI	Target	inj	B	B_inj	3	30_IB	20.66576385	Target	1
Gapdh	Control	inj	B	B_inj	1	30_IB	22.17766762	Target	1
Gapdh	Control	inj	B	B_inj	2	30_IB	22.07257843	Target	1
Gapdh	Control	inj	B	B_inj	3	30_IB	22.02200127	Target	1
Sox9	Target	un	B	B_un	1	30_UB	32.9343605	Control	1
Sox9	Target	un	B	B_un	2	30_UB	32.9145813	Control	1
Sox9	Target	un	B	B_un	3	30_UB	32.92005539	Control	1
ColI	Target	un	B	B_un	1	30_UB	22.75143242	Control	1
ColI	Target	un	B	B_un	2	30_UB	22.61791039	Control	1
ColI	Target	un	B	B_un	3	30_UB	22.65633583	Control	1
Gapdh	Control	un	B	B_un	1	30_UB	21.71186256	Control	1
Gapdh	Control	un	B	B_un	2	30_UB	21.68220139	Control	1
Gapdh	Control	un	B	B_un	3	30_UB	21.58249283	Control	1
ColI	Target	inj	C	C_inj	1	30_IC	19.47489166	Target	2
ColI	Target	inj	C	C_inj	2	30_IC	19.92038536	Target	2
ColI	Target	inj	C	C_inj	3	30_IC	19.53423309	Target	2
Gapdh	Control	inj	C	C_inj	1	30_IC	19.95536613	Target	2
Gapdh	Control	inj	C	C_inj	2	30_IC	19.93089485	Target	2
Gapdh	Control	inj	C	C_inj	3	30_IC	19.85944176	Target	2
Sox9	Target	inj	C	C_inj	1	30_IC	29.93706131	Target	2
Sox9	Target	inj	C	C_inj	2	30_IC	29.83449554	Target	2
Sox9	Target	inj	C	C_inj	3	30_IC	29.81658363	Target	2
ColI	Target	un	C	C_un	1	30_UC	22.27098465	Control	2
ColI	Target	un	C	C_un	2	30_UC	22.36475563	Control	2
ColI	Target	un	C	C_un	3	30_UC	22.4150486	Control	2
Gapdh	Control	un	C	C_un	1	30_UC	20.39953423	Control	2
Gapdh	Control	un	C	C_un	2	30_UC	20.46464729	Control	2
Gapdh	Control	un	C	C_un	3	30_UC	20.3577652	Control	2
Sox9	Target	un	C	C_un	1	30_UC	31.95484352	Control	2
Sox9	Target	un	C	C_un	2	30_UC	31.74708366	Control	2
Sox9	Target	un	C	C_un	3	30_UC	32.06527328	Control	2
Sox9	Target	inj	D	D_inj	1	30_ID	32.08272934	Target	3
Sox9	Target	inj	D	D_inj	2	30_ID	31.75404739	Target	3
Sox9	Target	inj	D	D_inj	3	30_ID	31.67198181	Target	3
Gapdh	Control	inj	D	D_inj	1	30_ID	20.69534683	Target	3
Gapdh	Control	inj	D	D_inj	2	30_ID	20.61318016	Target	3
Gapdh	Control	inj	D	D_inj	3	30_ID	20.55521584	Target	3
Sox9	Target	un	D	D_un	1	30_UD	31.51117516	Control	3
Sox9	Target	un	D	D_un	2	30_UD	31.96694946	Control	3
Sox9	Target	un	D	D_un	3	30_UD	31.96660614	Control	3
Gapdh	Control	un	D	D_un	1	30_UD	19.50582123	Control	3
Gapdh	Control	un	D	D_un	2	30_UD	19.54723549	Control	3
Gapdh	Control	un	D	D_un	3	30_UD	19.43584633	Control	3
